# Supplementary material for: A comparison of intrathecal magnesium and ketamine in attenuating remifentanil-induced hyperalgesia in rats
Source: BMC Anesthesiol. 2016 Sep 6;16:74. doi: 10.1186/s12871-016-0235-9 (PMC5013621; doi:10.1186/s12871-016-0235-9)
Supplement: Supplementary file 1 — Supplementary material. (XLSX 13 kb) [file 12871_2016_235_MOESM1_ESM.xlsx]

## Sheet: Sheet1
name	group	ther0h	ther2h	ther6h	ther24h	ther48h	ther72h	ther7d	ther antagonist	mecha0h	mecha2h	mecha6h	mecha24h	mecha48h	mecha72h	mecha7d	mecha antagonist	AUCthermal 0-24h	AUCthermal 0-48h	AUCthermal 48-72h	AUCmechanical 0-24h	AUCmechanical 0-48h	AUCmechanical 48-72h
C	1	17	17	17	17	17	17	17	16	14	14	14	14	14	14	14	13	442	850	408	292	628	336
C	1	18	18	18	18	18	18	18	16	13	11	12	14	11	12	15	12	468	900	432	345	645	276
C	1	16	16	16	16	16	16	16	16	12	12	12	12	12	12	12	11	416	800	384	312	600	288
C	1	17	17	17	17	17	17	17	17	14	14	14	14	14	14	14	14	442	850	408	346	682	336
C	1	15	15	15	15	15	15	15	15	15	15	15	15	15	15	13	14	390	750	360	381	741	360
C	1	16	16	16	16	17	16	17	15	13	13	13	13	12	13	14	13	416	812	396	356	656	300
C	1	17	16	15	15	15	15	15	16	14	12	12	13	13	13	12	12	396	756	360	332	644	312
C	1	18	18	19	18	18	19	18	18	14	14	14	14	14	14	13	14	480	912	444	346	682	336
surgery	2	18	12	11	10	10	13			13	8	7	7	8	10
surgery	2	17	11	11	9	10	12			14	8	8	7	7	10
surgery	2	17	10	10	9	9	12			12	7	6	6	8	9
surgery	2	16	11	11	10	12	13			14	7	6	8	7	11
surgery	2	15	11	10	11	11	13			15	8	7	6	7	9
surgery	2	19	12	11	8	8	11			13	9	6	6	7	9
Remi	3	18	10	10	8	9	13			14	6	5	5	6	10
Remi	3	17	11	9	7	9	11			13	7	6	7	6	8
Remi	3	18	10	9	8	9	11			14	8	7	6	6	9
Remi	3	16	11	8	8	8	12			13	6	6	6	7	9
Remi	3	15	10	9	8	8	10			14	8	5	7	7	10
Remi	3	19	12	8	7	9	12			15	6	6	6	7	8
R+I	4	16	8	7	6	7	10	16	8	15	5	4	4	6	10	11	5	186	342	204	209	329	192
R+I	4	15	8	8	6	6	11	16	10	14	6	5	5	6	8	12	7	197	341	204	134	266	168
R+I	4	19	8	6	6	6	12	17	11	14	6	5	4	5	9	13	5	177	321	216	134	242	168
R+I	4	18	7	6	5	6	12	18	10	13	5	4	4	5	7	13	4	163	295	216	126	234	144
R+I	4	17	7	6	5	5	11	17	12	14	5	4	4	6	9	11	5	162	282	192	118	238	180
R+I	4	16	7	7	6	7	11	17	9	13	6	5	3	6	9	14	5	182	338	216	115	223	180
R+I	4	17	8	6	7	7	12	18	9	13	4	4	3	4	9	13	6	184	352	228	113	197	156
R+I	4	18	8	7	6	6	11	18	10	15	5	4	4	4	7	11	5	188	332	204	119	215	132
Ketamine+R	5	18	13	12	11	12	14	17	9	14	10	10	8	10	12	14	7	313	589	312	192	408	264
Ketamine	5	17	12	12	10	11	13	16	10	14	12	9	10	10	11	13	6	299	551	288	269	509	252
Ketamine	5	17	12	11	11	10	13	17	9	15	9	8	8	9	12	12	7	296	548	276	228	432	252
Ketamine	5	16	12	12	10	11	16	16	10	13	10	9	9	9	11	13	6	298	550	324	233	449	240
Ketamine	5	16	12	12	10	11	14	16	11	14	9	9	8	10	11	14	5	298	550	300	230	446	252
Ketamine	5	17	11	13	11	10	15	17	12	14	10	11	9	9	11	11	6	316	568	300	249	465	240
Ketamine	5	16	13	10	10	11	14	16	11	13	11	9	10	11	13	14	5	278	530	300	273	525	288
Ketamine	5	18	13	12	11	11	15	17	12	15	9	8	9	8	13	12	5	313	577	312	237	441	252
Mag low+R	6	18	9	8	7	8	14	17	11	14	7	6	6	7	13	14	5	213	393	264	186	342	240
Mag low	6	17	10	9	8	8	13	16	11	14	8	5	6	7	12	12	4	237	429	252	169	325	228
Mag low	6	17	9	8	9	8	12	17	10	13	7	6	6	7	10	13	4	230	434	240	158	314	204
Mag low	6	16	8	8	8	9	14	16	9	15	6	6	5	8	10	13	6	216	420	276	156	312	216
Mag low	6	16	8	9	6	8	12	16	9	15	7	6	6	6	11	11	6	210	378	240	169	313	204
Mag low	6	17	10	9	7	6	15	16	8	15	8	7	5	7	11	14	5	228	384	252	167	311	216
Mag low	6	16	9	10	7	8	12	15	8	14	6	7	7	7	10	12	6	235	415	240	185	353	204
Mag low	6	19	10	9	8	7	14	19	12	14	7	6	6	6	12	14	6	239	419	252	177	321	216
Mag medium+R	7	18	12	10	10	10	14	16	11	13	9	8	7	9	11	13	5	276	516	288	190	382	240
Mag medium	7	17	13	11	9	12	13	17	10	14	9	9	8	9	10	12	6	282	534	300	221	425	228
Mag medium	7	17	10	12	12	11	13	17	9	15	8	8	7	8	11	12	7	309	585	288	215	395	228
Mag medium	7	16	11	11	11	10	15	16	9	13	10	7	8	7	11	13	6	291	543	300	218	398	216
Mag medium	7	15	10	11	10	9	13	15	9	14	7	7	6	8	13	14	5	277	505	264	180	348	252
Mag medium	7	16	11	10	9	11	16	16	9	13	8	7	7	8	12	11	7	261	501	324	192	372	240
Mag medium	7	17	12	9	10	9	14	15	10	15	9	7	7	7	10	13	6	263	491	276	198	366	204
Mag medium	7	17	11	10	8	10	13	17	9	15	10	8	9	7	12	12	6	253	469	276	223	415	228
